# Supplementary material for: Trunk distortion weakens the tree productivity revealed by half-sib progeny determination of Pinus yunnanensis
Source: BMC Plant Biol. 2024 Jul 3;24:629. doi: 10.1186/s12870-024-05350-8 (PMC11221199; doi:10.1186/s12870-024-05350-8)
Supplement: Supplementary file 2 — Supplementary Material 2 [file 12870_2024_5350_MOESM2_ESM.xlsx]

## Sheet: Sheet1
Table S1 Survival condition of P. yunnanensis families
Family	2013		2020		2022
	number of survival	rate of survival	number of survival	rate of survival	number of survival	rate of survival
1	39	0.65	37	0.616667	36	0.6
2	37	0.616667	37	0.616667	36	0.6
3	42	0.7	40	0.666667	37	0.616667
4	42	0.7	40	0.666667	36	0.6
5	14	0.233333	8	0.133333	6	0.1
6	39	0.65	33	0.55	33	0.55
7	41	0.683333	37	0.616667	36	0.6
8	41	0.683333	41	0.683333	40	0.666667
9	42	0.7	38	0.633333	38	0.633333
10	43	0.716667	34	0.566667	28	0.466667
11	40	0.666667	38	0.633333	37	0.616667
12	10	0.166667	8	0.133333	7	0.116667
13	42	0.7	37	0.616667	36	0.6
14	45	0.75	43	0.716667	40	0.666667
15	40	0.666667	40	0.666667	38	0.633333
16	38	0.633333	37	0.616667	36	0.6
17	38	0.633333	35	0.583333	34	0.566667
18	37	0.616667	34	0.566667	33	0.55
19	46	0.766667	43	0.716667	42	0.7
20	43	0.716667	41	0.683333	41	0.683333
21	37	0.616667	34	0.566667	43	0.716667
22	45	0.75	39	0.65	38	0.633333
23	44	0.733333	37	0.616667	33	0.55
24	39	0.65	35	0.583333	34	0.566667
25	42	0.7	40	0.666667	37	0.616667
26	35	0.583333	35	0.583333	34	0.566667
27	42	0.7	37	0.616667	37	0.616667
28	42	0.7	40	0.666667	38	0.633333
29	38	0.633333	33	0.55	33	0.55
30	42	0.7	38	0.633333	37	0.616667
31	41	0.683333	39	0.65	38	0.633333
32	43	0.716667	40	0.666667	40	0.666667
33	39	0.65	38	0.633333	34	0.566667
34	46	0.766667	37	0.616667	36	0.6
35	41	0.683333	41	0.683333	41	0.683333
36	45	0.75	43	0.716667	42	0.7
37	48	0.8	42	0.7	37	0.616667
38	45	0.75	40	0.666667	37	0.616667
39	45	0.75	42	0.7	41	0.683333
40	44	0.733333	42	0.7	41	0.683333
41	45	0.75	44	0.733333	43	0.716667
42	43	0.716667	39	0.65	38	0.633333
43	47	0.783333	40	0.666667	38	0.633333
44	48	0.8	43	0.716667	43	0.716667
45	39	0.65	38	0.633333	38	0.633333
46	43	0.716667	38	0.633333	38	0.633333
47	40	0.666667	34	0.566667	31	0.516667
48	38	0.633333	28	0.466667	26	0.433333
49	40	0.666667	39	0.65	36	0.6
50	33	0.55	32	0.533333	32	0.533333
51	46	0.766667	38	0.633333	38	0.633333
52	45	0.75	45	0.75	43	0.716667
53	48	0.8	47	0.783333	47	0.783333
54	40	0.666667	34	0.566667	32	0.533333
55	41	0.683333	41	0.683333	37	0.616667
56	43	0.716667	39	0.65	37	0.616667
57	49	0.816667	42	0.7	41	0.683333
58	45	0.75	42	0.7	38	0.633333
59	43	0.716667	42	0.7	41	0.683333
60	44	0.733333	40	0.666667	40	0.666667
61	41	0.683333	39	0.65	38	0.633333
62	46	0.766667	41	0.683333	41	0.683333
63	43	0.716667	40	0.666667	37	0.616667
64	41	0.683333	34	0.566667	34	0.566667
65	38	0.633333	34	0.566667	34	0.566667
66	43	0.716667	39	0.65	35	0.583333
67	44	0.733333	36	0.6	32	0.533333
68	40	0.666667	36	0.6	33	0.55
69	41	0.683333	38	0.633333	33	0.55
70	32	0.533333	30	0.5	29	0.483333
71	34	0.566667	32	0.533333	28	0.466667
72	38	0.633333	34	0.566667	32	0.533333
73	39	0.65	38	0.633333	30	0.5
74	36	0.6	33	0.55	31	0.516667
75	40	0.666667	37	0.616667	35	0.583333
76	36	0.6	31	0.516667	29	0.483333
77	19	0.316667	12	0.2	8	0.133333
78	39	0.65	38	0.633333	38	0.633333
79	39	0.65	34	0.566667	34	0.566667
80	22	0.366667	15	0.25	15	0.25
81	38	0.633333	37	0.616667	34	0.566667
82	38	0.633333	38	0.633333	37	0.616667
83	42	0.7	40	0.666667	34	0.566667
84	47	0.783333	41	0.683333	40	0.666667
85	42	0.7	39	0.65	37	0.616667
86	26	0.433333	19	0.316667	19	0.316667
87	23	0.383333	20	0.333333	17	0.283333
88	42	0.7	40	0.666667	37	0.616667
89	48	0.8	39	0.65	34	0.566667
90	42	0.7	42	0.7	42	0.7
91	49	0.816667	43	0.716667	37	0.616667
92	38	0.633333	35	0.583333	33	0.55
93	39	0.65	36	0.6	35	0.583333
